# Supplementary material for: Objectivizing issues in the diagnosis of complex rare diseases: lessons learned from testing existing diagnosis support systems on ciliopathies
Source: BMC Med Inform Decis Mak. 2024 May 24;24:134. doi: 10.1186/s12911-024-02538-8 (PMC11127295; doi:10.1186/s12911-024-02538-8)
Supplement: Supplementary file 1 — Additional file 1: CIL-ORPHA list. List of ciliopathy diseases used for the classification. The list is built based on the Orphanet hierarchy and disease names are encoded using the Orphanet nomenclature. [file 12911_2024_2538_MOESM1_ESM.xlsx]

## Sheet: Feuil1
Additional Table 1. CIL-ORPHA list
Orphanet label	Orphanet id
Ciliopathy	ORPHA:363250
Birt-Hogg-Dubé syndrome	ORPHA:122
Greig cephalopolysyndactyly syndrome	ORPHA:380
Hydrolethalus	ORPHA:2189
Oculocerebrodental syndrome	ORPHA:557003
Stromme syndrome	ORPHA:506307
Carpenter syndrome	ORPHA:65759
Oral-facial-digital syndrome with short stature and brachymesophalangy	ORPHA:508501
NEK9-related lethal skeletal dysplasia	ORPHA:464366
Short stature-onychodysplasia-facial dysmorphism-hypotrichosis syndrome	ORPHA:314394
Complex lethal osteochondrodysplasia	ORPHA:457378
Nephropathy-associated ciliopathy	ORPHA:156162
Renal-hepatic-pancreatic dysplasia	ORPHA:294415
Alström syndrome	ORPHA:64
Ellis Van Creveld syndrome	ORPHA:289
Oculocerebrorenal syndrome of Lowe	ORPHA:534
Bardet-Biedl syndrome	ORPHA:110
Meckel syndrome	ORPHA:564
Jeune syndrome	ORPHA:474
Nephronophthisis	ORPHA:655
Late-onset nephronophthisis	ORPHA:93589
Infantile nephronophthisis	ORPHA:93591
Juvenile nephronophthisis	ORPHA:93592
Joubert syndrome with hepatic defect	ORPHA:1454
Pallister-Hall syndrome	ORPHA:672
Lethal fetal cerebrorenogenitourinary agenesis/hypoplasia syndrome	ORPHA:439897
Cranioectodermal dysplasia	ORPHA:1515
Joubert syndrome with oculorenal defect	ORPHA:2318
Senior-Loken syndrome	ORPHA:3156
Multinucleated neurons-anhydramnios-renal dysplasia-cerebellar hypoplasia-hydranencephaly syndrome	ORPHA:500135
Saldino-Mainzer syndrome	ORPHA:140969
RHYNS syndrome	ORPHA:140976
Lethal fetal brain malformation-duodenal atresia-bilateral renal hypoplasia syndrome	ORPHA:444069
Senior-Boichis syndrome	ORPHA:84081
McKusick-Kaufman syndrome	ORPHA:2473
Retinal ciliopathy	ORPHA:156165
MORM syndrome	ORPHA:75858
Joubert syndrome with ocular defect	ORPHA:220493
Retinitis pigmentosa-intellectual disability-deafness-hypogonadism syndrome	ORPHA:3085
Retinal ciliopathy due to mutation in the retinitis pigmentosa-1 gene	ORPHA:156168
Retinitis pigmentosa	ORPHA:791
Retinal ciliopathy due to mutation in the RPGR gene	ORPHA:156171
Progressive cone dystrophy	ORPHA:1871
Cone rod dystrophy	ORPHA:1872
Primary ciliary dyskinesia	ORPHA:244
Retinal ciliopathy due to mutation in the RPGRIP gene	ORPHA:156174
Leber congenital amaurosis	ORPHA:65
Retinal ciliopathy due to mutation in Usher gene	ORPHA:156177
Usher syndrome	ORPHA:886
Usher syndrome type 1	ORPHA:231169
Usher syndrome type 2	ORPHA:231178
Usher syndrome type 3	ORPHA:231183
Retinal ciliopathy due to mutation in nephronophthisis gene	ORPHA:156180
Joubert syndrome with renal defect	ORPHA:220497
NPHP3-related Meckel-like syndrome	ORPHA:3032
Retinal ciliopathy due to mutation in Bardet-Biedl gene	ORPHA:156183
Laurence-Moon syndrome	ORPHA:2377
Ciliopathies with major skeletal involvement	ORPHA:93426
Orofaciodigital syndrome type 4	ORPHA:2753
Thoracolaryngopelvic dysplasia	ORPHA:3317
Thoracic dysplasia-hydrocephalus syndrome	ORPHA:1861
Thoracomelic dysplasia	ORPHA:1803
Short rib-polydactyly syndrome	ORPHA:1505
Short rib-polydactyly syndrome, Beemer-Langer type	ORPHA:93268
Short rib-polydactyly syndrome, Saldino-Noonan type	ORPHA:93270
Joubert syndrome with Jeune asphyxiating thoracic dystrophy	ORPHA:397715
Short rib-polydactyly syndrome type 5	ORPHA:498497
Short rib-polydactyly syndrome, Majewski type	ORPHA:93269
Short rib-polydactyly syndrome, Verma-Naumoff type	ORPHA:93271
Joubert syndrome and related disorders	ORPHA:140874
Joubert syndrome	ORPHA:475
Orofaciodigital syndrome type 6	ORPHA:2754
List of ciliopathy diseases used for the classification. The list is built based on the Orphanet hierarchy and disease names are encoded using the Orphanet nomenclature.
